# Supplementary material for: Genome-Wide Association Study Pinpoints Novel Candidate Genes Associated with the Gestation Length of the First Parity in French Large White Sows
Source: Animals (Basel). 2025 Feb 6;15(3):447. doi: 10.3390/ani15030447 (PMC11815982; doi:10.3390/ani15030447)
Supplement: Supplementary file 1 [file animals-15-00447-s001.zip]

Archive with 1 entries (1 files):
- animals-3328193-supplementary.pdf
